# Supplementary material for: Associations Between Frailty and Inflammation, Physical, and Psycho-Social Health in Older Adults: A Systematic Review
Source: Front Psychol. 2022 Mar 14;13:805501. doi: 10.3389/fpsyg.2022.805501 (PMC8963891; doi:10.3389/fpsyg.2022.805501)
Supplement: Supplementary file 1 [file Table_1.xlsx]

## Sheet: TABLE 1 VF
Studies	Population	Size (n, at baseline)	Age (at baseline)	Population (Male and/or Female with %)	Frailty measurement	Inflammatory biomarkers	Physical health measures	Psycho-sociological health measures
Community-dwelling older adults
Hsieh et al., 2018	community dwellers with normal cognitive performance	2386	73.23 ± 5.71 yo	M/F (49/51)	* Five components of Fried frailty assessment tool: weight loss, exhaustion, weakness, slow walking speed, and low physical activity * 3 groups: Non-frail, Pre-frail (1-2 criteria), Frail (3 or more criteria)	* hsCRP * IL-6 * WBC	* Past medical history (Hypertension / diabetes mellitus / metabolic syndrome / angina / stroke / myocardial infarction / Chronic Respiratory Disease / Metabolic Syndrome / Cancer) * Nutritional status * Comorbirdities (prognosis risks of chronic kidney disease)	* Cognition (MMSE) * Subjective Cognitive Decline (if the subjects had a normal cognitive function test by MMSE but self-reported that they often forgot to take their regular drugs during the past year)
Semmarath et al., 2019	community-dwelling older adults	526	68.59 ± 2.9 yo	M/F(37/63)	* Five components of Fried frailty assessment tool: weight loss, exhaustion, weakness, slow walking speed, and low physical activity * 3 groups: Non-frail, Pre-frail (1-2 criteria), Frail (3 or more criteria) + individual frailty criteria	* CRP * IL-6 * WBC	* Anthropometric measures (BMI) * Past medical history (cardiovascular disease, diabetes, osteoarthritis, hypercholesterolemia, osteoporosis) * Biochemical measurement (Hemoglobin, Red blood cell count, Creatinine, AST, ALT, Fasting blood glucose, total cholesterol, triglycerides, HDL-C, LDL-C, LDL-C/HDL-C ratio, TC/HDL-C ratio) * Smoking and alcohol status	* Life-style characteristics (marital situation) * Cognition (MMSE) * Depression (Depression Rating Scale with 9 questions)
Walston et al., 2002	community-dwelling older adults	4735	72.7 ± 5.6 yo	M/F (43/57)	* Five components of Fried frailty assessment tool: weight loss, exhaustion, weakness, slow walking speed, and low physical activity * 3 groups: Non-frail, Pre-frail (1-2 criteria), Frail (3 or more criteria)	* CRP * Hemostatic factors (Fibrinogen, Factor VII , Factor VIII)	* Comorbidities (heart disease, congestive heart failure, cancer, diabetes, hypertension) * Anthropometric measures (BMI) * Biochemical measurement (fasting glucose level, 2-hr glucose level, fasting insulin level, 2-hr insuli level, LDL-C, HDL-C, TC, Triglyceride, Albumin)	-
Leng et al., 2007	community-dwelling older adults	Cohort 1: 558 Cohort 2: 548	Cohort 1: 77.4 ± 7.8 yo Cohort 2: 73.9 ± 2.7 yo	F (100)	* Five components of Fried frailty assessment tool: weight loss, exhaustion, weakness, slow walking speed, and low physical activity * 3 groups: Non-frail, Pre-frail (1-2 criteria), Frail (3 or more criteria)	* WBC * IL-6	* Anthropometric measures (BMI) * Smoking status	* Life-style characteristics (years of education)
Blaum et al., 2009	community-dwelling older adults	543	[70 - 79 yo]	F (100)	* Five components of Fried frailty assessment tool: weight loss, exhaustion, weakness, slow walking speed, and low physical activity * 3 groups: Non-frail, Pre-frail (1-2 criteria), Frail (3 or more criteria)	* IL-6	* Anthropometric measures (BMI) * Comorbidities (Coronary artery disease, chronic obstructive pulmonary disease, congestive heart failure, osteoarthritis) * Biochemical measurement (Hemoglobin A1c Level)	* Life-style characteristics (years of education) * Depression (as a disease)
Leng et al., 2002	community-dwelling older adults	30	Frail group: 84.9 ± 6.7 yo Nonfrail group: 81.3 ± 4.1 yo	M/F (23/77)	* Five components of Fried frailty assessment tool: weight loss, exhaustion, weakness, slow walking speed, and low physical activity * 2 groups: Non-frail (0 criteria) vs Frail (3 or more criteria)	* IL-6 * WBC	* Comorbidities (number + diseases) * Medications (number) * Biochemical measurement (Red blood cell distribution width, platelet counts)	-
Lee et al., 2016b	community-dwelling older adults	946	65.5 ± 9.4 yo	M (100)	* Five components of Fried frailty assessment tool: weight loss, exhaustion, weakness, slow walking speed, and low physical activity * 3 groups: Non-frail, Pre-frail (1-2 criteria), Frail (3 or more criteria)	* IL-6	* Smoking status * Comorbidities (number) * Anthropometric measures (BMI) * Biochemical measurement (Osteoprotegerin, intracellular adhesion molecule-1)	* Life-style characteristics (years of education)
Fried et al., 2009	community-dwelling older adults	704	[70 - 79 yo]	F (100)	* Five components of Fried frailty assessment tool: weight loss, exhaustion, weakness, slow walking speed, and low physical activity * 3 groups: Non-frail, Pre-frail (1-2 criteria), Frail (3 or more criteria)	* IL6	* Biochemical measurement (Anemia (Hg), Endocrine (IGF-1, DHEA-S, Hg A1c), Mincronutrients (25-OHD, Folate, Vitamin B12, Alpha-tocopherol, total carotenoids)) * Anthropometric measures (skinfold thickness) * Fine motor speed (Purdue pegboard) * Comorbidities (number)	-
Darvin et al., 2014	community-dwelling older adults	65	80.6 ± 6.4 yo	M/F (40/60)	* Five components of Fried frailty assessment tool: weight loss, exhaustion, weakness, slow walking speed, and low physical activity * 3 groups: Non-frail, Pre-frail (1-2 criteria), Frail (3 or more criteria)	* IL-6 * Hemostatic factors (Fibrinogen, Transferrin, Haptoglobin)	* Anthropometric measures (BMI) * Comorbidities (hypertension, hypercholesterolemia, arthritis, diabetes, myocardial infarction, congestive heart failure, history of malignancy skin or nonskin) * Falls within the last year * Grip strength * Walking speed * Physical activity	* Life-style characteristics (years of education) * Depression * Cognition (Memory loss)
Zhu et al., 2016	community-dwelling older adults recruited by village doctors	1478	75.3 ± 3.9 yo	M/F (47/53)	* Five components of Fried frailty assessment tool: weight loss, exhaustion, weakness, slow walking speed, and low physical activity * 3 groups: Non-frail, Pre-frail (1-2 criteria), Frail (3 or more criteria)	* hsCRP	* Alcohol and smoking status * Comorbidities (cerebro-vascular disease, cancer, arthritis, osteoporosis, chronic lung disease (bronchitis, emphysema, asthma, tuberculosis, or chronic obstructive pulmonary disease), * Medications (number) * Overnight hospital admissions during the last year	* Life-style characteristics (marital status, education level)
Silva et al., 2014	community-dwelling older adults	255	>65 yo	M/F (32/68)	* Five components of Fried frailty assessment tool: weight loss, exhaustion, weakness, slow walking speed, and low physical activity * 3 groups: Non-frail, Pre-frail (1-2 criteria), Frail (3 or more criteria) + individual frailty criteria	* hsCRP * IL6, IL-1Ra * EPO	* Biochemical measurement (Red blood cell parameters, and Absolute Reticulocyte count)	-
Chang et al., 2012	community-dwelling older adults	620	[70 - 79 yo]	F (100)	* Five components of Fried frailty assessment tool: weight loss, exhaustion, weakness, slow walking speed, and low physical activity * 2 groups: Non-frail (0-2 criteria) vs Frail (3 or more criteria)	* total inflammatory-related disease count (including IL-6 and CRP levels, categorized into tertiles)	* Smoking status * Comorbidities (chornic kidney, pulmonary disease, cardiovascular disease, anemia, diabetes, peripheral artery disease, rheumatoid arthritis)	* Life-style characteristics (education level) * Depression (as a disease) * Cognition (MMSE)
Saum et al., 2015	community-dwelling older adults recruited by general partitioner	2518	Frail group: 73.7 ± 6 yo Pre-frail group: 70.3 ± 6.2 yo Nonfrail group: 67.8 ± 5.8 yo	M/F (47/53)	* Five components of Fried frailty assessment tool: weight loss, exhaustion, weakness, slow walking speed, and low physical activity * 3 groups: Non-frail, Pre-frail (1-2 criteria), Frail (3 or more criteria)	* CRP	* Anthropometric measures (BMI) * Smoking and alcohol status * Comorbidities (diabetess, CVD, stroke, cancer) * Biochemical measurement (oxyadtive stress (d-ROM, BAP, TTL))	-
Vulnerable older adults
Van Epps et al., 2016	veteran outpatients	117	>60 yo (median: 81 yo)	M/F (96/4)	* Five components of Fried frailty assessment tool: weight loss, exhaustion, weakness, slow walking speed, and low physical activity * 3 groups: Non-frail, Pre-frail (1-2 criteria), Frail (3 or more criteria)	* IL-6, IL-18 * TNF-αR1, TNF-αR2 * Inflammatory index score calculated as : 0.333*log (IL-6) + 0.666*log (sTNF-αR1) * CRP * Hemostatic factors (Fibrinogen)	* Biochemical measurement (Interferon gamma-induced protein-10, soluble CD14, PAI-1 and D-dimer levels)	-
Nascimento et al., 2018	socially vulnerable community-dwelling older adults	347	70.1 ± 7.7 yo	M/F (44/56)	* Five components of Fried frailty assessment tool: weight loss, exhaustion, weakness, slow walking speed, and low physical activity * 3 groups: Non-frail, Pre-frail (1-2 criteria), Frail (3 or more criteria)	* IL-1α, IL-6 * TNF-α, TNF-β	* Physical Activity (International Physical Activity Questionnaire) * Medications (number) * Anthropometric measures (BMI) * Biochemical measurement (Glucose, Glycated hemoglobin, Insulin, Creatinine, Urea, DHEA, S-DHEA, IGF-1, 25-OHD, TC, HDL-C, LDL-C, Triglycerides)	* Cognition (MMSE) * Depression (GDS) * Life-style characteristics (years of schooling, capital income, marital situation)
Huang et al., 2020	community-dwelling older adults with chronic diseases	51	77.1 ± 6.1 yo	M/F (50/50)	* Five components of Fried frailty assessment tool: weight loss, exhaustion, weakness, slow walking speed, and low physical activity * 3 groups: Non-frail, Pre-frail (1-2 criteria), Frail (3 or more criteria) + individual frailty criteria	* VAP-1 * TNF-α * CRP * WBC	* Anthropometric measures (BMI, Waist circonference, appendicular skeletal muscle index, fat mass percentage) * Comorbidities (including stroke and hyperlipidemia) * Medications (survey including statins use) * Biochemical measurement (hemoglobin, ALT, AST, Creatinine, ...) * Smoking status	-
Lee et al., 2016a	older patients followed up for chronic disease	189	77.19 ± 6.12 yo	M/F (48/52)	* Five components of Fried frailty assessment tool: weight loss, exhaustion, weakness, slow walking speed, and low physical activity * 3 groups: Non-frail, Pre-frail (1-2 criteria), Frail (3 or more criteria)	* TNF-α * CRP * WBC	* Anthropometric measures (BMI, waist circunference, fat mass %, Appendicular skeletal muscle mass index) * Blood pressure level * Comoborbidities (hypertension, hyperlipidemia, stroke, cancer, …) * Medications * Smoking status * Biochemical measurement (Red blood cell, Triglycerid, Fasting blood glucose, TC, Creatinine, ALT, AST, homocysteine, Albumin, hemoglobin, ZAG, ...)	-
Wu et al., 2009	Community and hospital-based outpatient clinic	90	77 ± 6 yo	M/F (51/49)	* Five components of Fried frailty assessment tool: weight loss, exhaustion, weakness, slow walking speed, and low physical activity * 3 groups: Non-frail, Pre-frail (1-2 criteria), Frail (3 or more criteria)	* hs-CRP	* Comorbidities (diabetes mellitus, hypertension, congestive heart failure, osteoarthritis, overweight or obesity, impaired fasting plasma glucose, renal insufficiency) * Smoking status * Anthropometric measures (BMI, waist hip ratio) * Biochemical measurement (Albumin, CT, LDL, HDL, Triglycerides, Fasting glucose, Oxydative stress (8-OHdG level))	* Depression (CES-D)
Boxer et al., 2008	Patients with heart failure	60	77 ± 10 yo	M/F (72/28)	* Five components of Fried frailty assessment tool: weight loss, exhaustion, weakness, slow walking speed, and low physical activity * 4 groups: Non-frail, Low frailty (1 criteria), Medium Frailty (2 criteria), Frail (3 or more criteria)	* hsCRP * IL6	* Biochemilcal measurement (parathyroid hormone, 25-OHD level, dehydroepiandrosterone sulphate ratio)	-
Inpatients and Institutionalized older adults
Ma et al., 2018	older inpatients from Department of Geriatrics	130	72.80 ± 8.61 yo	M/F (62/38)	* Five components of Fried frailty assessment tool: weight loss, exhaustion, weakness, slow walking speed, and low physical activity * 3 groups: Non-frail, Pre-frail (1-2 criteria), Frail (3 or more criteria) + individual frailty criteria	* IL-6 * TNF-αR1, TNF-αR2 * Inflammation index score ( including IL-6 and TNF-αR1) * CRP * WBC	* Comorbidities (hypertension, ischemic heart disease, diabetes, stroke) * Anthropometric measures (BMI, waist to hip ratio) * Blood pressure and Ejection fraction * Grip strengh * Gait speed * Energy level (self-reported) * Biochemical measurement (Triglycerid, TC, HDL, LDL, Creatinine, ALT, AST, homocysteine, prealbumin, red blood cell, Hg, ...)	* Life-style characteristics (years of education, marital status)
Fernández-Garrido et al., 2014	Institutionnalised older adults	42	84.2 ± 6.5 yo	F (100)	* Five components of Fried frailty assessment tool: weight loss, exhaustion, weakness, slow walking speed, and low physical activity * frailty score + individual frailty criteria	* WBC * CRP	* Risk of falls (Tinetti Balance index, Tinetti gait Index) * Comorbidities (including risk of pressure ulcer) * Medications (number) * Biochemical measurement (glucose, urea, uric acid, creatinine, cholesterol, triglycerides, transaminase GOT, transaminase GPT)	* Cognition (MMSE) * Depression (GDS) * Neuropsychiatric disorders (NPI-Q) * Autonomy (Barthel and Lawton index)
Yang et al., 2018	Older inpatients (ACE unit)	435	81.6 ± 8.6 yo	M/F (74/26)	* Five components of Fried frailty assessment tool: weight loss, exhaustion, weakness, slow walking speed, and low physical activity * 2 groups: Non-frail (0-2 criteria) vs Frail (3 or more criteria)	* WBC * CRP * IL6	* Smoking and alcohol status * Biochemilcal measurement (Hemoglobin, albumin, creatinine) * Biochemical measurement (Procalcitonine)	* Life-style characteristics (marital status)
TITLE
Table 1: Main characteristics (population and measurements) of the studies included in the Systematic Review.
CAPTION
Abbreviations: yo = young old; M = Male; F = Female; hs = high sensitive; CRP = C-Reactive Protein; IL = InterLeukine; WBC = White Blood Cells; TNF = Tumor Necrosis Factor; EPO = erythropoietin; VAP = Vascular adhesion protein; BMI = Body Mass Index; AST = Aspartate aminotransferase; ALT = Alanine aminotransferase; HDL-C = High-Density Lipoprotein Cholesterol; LDL-C = Low-Density Lipoprotein Chol…
