# Supplementary material for: Associations Between Frailty and Inflammation, Physical, and Psycho-Social Health in Older Adults: A Systematic Review
Source: Front Psychol. 2022 Mar 14;13:805501. doi: 10.3389/fpsyg.2022.805501 (PMC8963891; doi:10.3389/fpsyg.2022.805501)
Supplement: Supplementary file 2 [file Table_2.xlsx]

## Sheet: TABLE 2 VF
Studies	Number of significant associations between frailty and the three specific outcomes	Significant associations between frailty status and inflammatory biomarkers	Significant associations between frailty status and physical health variables	Significant associations between frailty status and psychosocial health variables	Presence or absence of interactions within included outcomes
Community-dwelling older adults
Hsieh et al., 2018	3	Frail subjects had higher levels than pre-frail and non-frail subjects of * hsCRP (p<0,001) * IL-6 (p<0,001) * WBC (p<0,001)	Compared to non-frail, the pre-frail subjects had : * a higher percentage of poor nutritional status, * more advanced chronic kidney disease, * prevalence of past medical history, with the frail subjects showing even worse conditions.	* Subjective cognitive decline was positively associated with pre-frailty or frailty. * Group effect on MMSE score (p=0,002), with frail participants having the lowest scores compared to pre-frail and non-frail participants	* Effects of subjective cognitive decline on frailty were independent of factors related to inflammation (hsCRP, IL-6, and WBC)
Semmarath et al., 2019	3	Frail subjects had higher levels than non-frail subjects of * CRP * IL-6 Frailty risk was associated with increased levels of both IL-6 and CRP (OR for IL-6 = 1.554 and OR for CRP = 1.011 with p < 0.01 for both biomarkers). Low grip strengtth was the only frailty indicator that was significantly associated with both inflammatory biomarkers	Compared to non-frail, frail paticipants had significantly : * more osteoarthritis * lower Hemoglobin, Red blood cell count, Hematocrit, AST, ALT, HDL-C and TC/HDL-c ratio levels Non-frail participants : *significantly consumed more alcohol at present than frail participants	* Frail paticipants had significantly lower cognitive scores than non-frail participants	-
Walston et al., 2002	2	Frail subjects had higher levels than pre-frail and non-frail subjects of * CRP * factor VIII, with an association between an increased risk of being frail and increased factor VIII level Association between an increased risk of being frail or intermediate and increased CRP level	Higher frailty levels were associated with * increased prevalence of CVD, congestive heart failure, diabetes, and hypertension * increasing means values for after 2-hr glucose and insulin levels (fasting + after 2-hr) * Highest triglyceride level Decreasing risk of frail or intermediate status was associated with an increasing TC, LDL, HDL, and Albumin levels	-	-
Leng et al., 2007	2	* WBC count was positively associated with prefrailty and frailty The odds of being prefrail and frail was 1.56 (p<.01) and 2.04 (p<.01) times as high for every 1 SD unit increase in WBC counts after adjustment * IL-6 level was positively associated with prefrailty and frailty. The odds of being prefrail and frail was 1.40 (p=.03) and 1.67 (P<.01) times as high for every 1 SD unit increase in log…	-	* Compared with nonfrail participants, the prefrail or frail participants were significantly less educated (P=.001).	-
Blaum et al., 2009	3	* Higher IL-6 level was associated with higher likelihood of being prefrail and frail	*HbA1c levels from 6.5% to 6.9% and 7.0% to 8.9% had a similar and significantly higher association with frailty than the reference group; HbA1c levels of 9.0% and greater had a stronger association with frailty than all other groups. For prefrail, the associations between the groups with HbA1c levels from 6.5% to 6.9% and 9.0% and greater, and frailty was highly significant * BMI from 18.5 to 20…	* Higher education was always associated with lower likelihood of prefrail and frail status	* Number of comorbidities did not differ according to level of HbA1c * Results did not show a stepwise increase in mean IL-6 level according to HbA1c group * Educational level tended to decrease as HbA1c level increased * BMI values tended to increase as HbA1c level increased * Controlling for BMI or IL-6 did not substantially alter any of the associations between HbA1c and frailty
Leng et al., 2002	2	* The frail subjects had significantly higher serum IL-6 levels than non frail subjects (p=0,03)	Compared with nonfrail subjects, the frail group had * a higher number of medical diagnoses (p=0,006) * a higher percentage of hypothyroidism on treatment, diabetes, history of cerebrovascular accident without residual deficit and osteoarthritis. * lower hemoglobin and hematocrit The nonfrail group had a higher percentage of hypertension previously diagnosed, reportedly cured cancer and hyperlipi…	-	-
Lee et al., 2016b	3	* The OR of being frail for log IL-6 was 1.54 Compared with the bottom IL-6 tertile, the OR of being frail was only significant in the top tertile (OR 2.34, 95% CI 1.14–4.76)	* Group effect on smoking habit (p<0,001; with more current and former smokers in the prefrail group) * Group effect on number of chronic diseases (p<0,001; nonfrail = prefrail < frail) * The OR of being frail for log ICAM-1 was 1.44. Compared with the bottom ICAM-1 tertile, the OR of being frail in the middle and top tertiles was 2.57 and 2.43, respectively.	* Higher education was always associated with lower likelihood of prefrail and frail status (p<0,001)	* The multivariate multinomial logistic analysis showed that sICAM-1 was significantly associated with frailty and was independent of IL-6
Fried et al., 2009	2	* Frail subjects had higher levels than pre-frail and non-frail subjects of IL-6 OR = 1,2; 95% CI = 0,6-2,2	* 39% of those who were frail had more than three diseases, versus 20% of those prefrail and 3% of the nonfrail ( p = .01), whereas 9% of those who were frail and 38% of the nonfrail reported none of these diseases * Dose – response or threshold associations of each physical health measures (anemia, endocrine, micronutrients, adiposity, fine motor speed) with frailty status, with 1.8- to 3.6- fol…	-	-
Darvin et al., 2014	2	* IL-6 levels increased by 0.29 for each increase in frailty status, from nonfrail to frail (p = .006), and increased by 0.15 for each increase in frailty score, from 0 to 5 (p=.017). * Similar findings with fibrinogen and transferrin (p < .0001)	Prefrail individuals had: * higher hypercholesterolemia levels (p=0,021) * lower grip strenght (p=0,04) Frail individuals had * lower walking speed (p=0,0003) * lower physical activity (p=0,009)	-	-
Zhu et al., 2016	3	* hsCRP level varied by frailty status (frail: 4.2 mg/L; pre-frail: 4.0 mg/L; non-frail: 3.1 mg/L; P = 0.033). * For frailty, the age- and sex-adjusted odds ratios (ORs) were 1.21 (95% CI: 0.89, 1.64) for the participants in the intermediate hsCRP group and 1.49 (95% CI: 1.05, 2.09) for the participants in the high hsCRP group compared with those in the low hsCRP group.	Frail participants were more likely to: * be nondrinkers, * have a high prevalence of cancer, arthritis, chronic lung disease, osteoporosis, * have overnight hospital admissions	* Frail participants were more likely to be illiterate	* Elevated levels of hsCRP were associated with overnight hospital admission
Silva et al., 2014	2	* Each 1-unit increase in serum hsCRP represented a 3.64-fold increase in the chance of having the frailty phenotype. * Direct correlation between the presence of exhaustion and IL-6 / IL-1ra	* Association between higher values of RDW and elderly women who were frail according to the criteria exhaustion and slow gait speed as well as the frailty status per se. * Multivariate analysis revealed that a reduction of 10 x 106 mL-1 in RetAbs count resulted in a 40% increase in the chance of having the weight loss criterion, and that each 10 x 106 mL-1 increase in this parameter also led to …	-	-
Chang et al., 2012	3	* An increase of one inflammatory-related disease was independently associated with a twofold increased probability of being frail (PR=2.28, 95%CI=1.81–2.87).	Compared to the nonfrail population, frail individuals had: * more inflammatory-related diseases Of the frail population, 42.8% (n=28) had ≥3 inflammatory-related diseases, compared to 15.3% (n=81) in the non-frail population * a higher prevalence of cardiovascular disease, anemia, peripheral artery disease, and rheumatoid arthritis (all p-values ≤0.01)	A higher percentage of the frail older women: * received less education (p<0,05) * had lower cognitive function (p<0,05) * had more depressive symptoms (p<0,01)	-
Saum et al., 2015	2	* Frail subjects had higher levels than pre-frail and non-frail subjects of CRP (p <0.001) CRP as a continuous variable showed statistically significant associations per 2-unit increase with frailty [OR full model : 1.07 (1.02–1.12)].	Compared to nonfrail or prefrail, frail individuals had: * higher BMI values (p<0,0001) * more diabetes, histories of cardiovascular disease, stroke and cancer (p values <0.001) * higher level of d-ROM (p <0.001) For d-ROM, a strong association per 50-unit increase with frailty was observed in crude analysis [OR adjusted model 1 : 1.19 (1.06–1.33)].] * lower level of TTL (p <0.001) Strong inverse…	-	* Weak positive but statistically significant correlations (p values <0.001) between d-ROM and BAP (r = 0.27), d-ROM and CRP (r = 0.31), and BAP and TTL (r = 0.26). * Weak negative correlation was observed between TTL and CRP (r = –0.17) * Very weak correlation between d-ROM and TTL (r = –0.04)
Vulnerable older adults
Van Epps et al., 2016	1	Frail and pre-frail (PF) subjects had higher levels than non-frail (NF) subjects of * IL-6 (NF vs. PF: p = 0.002; NF vs. F: p < 0.001) * TNF-αR1 (NF vs. F: p = 0.012), TNF-αR2 (NF vs. F: 0.002; NF vs. PF: p = 0.005) * inflammatory index (NF vs. F: p = 0.009; NF vs. PF: p < 0.001)	-	-	-
Nascimento et al., 2018	3	Frail subjects had higher levels than non-frail subjects of * IL-1α * TNF-α, TNF-β IL-6 levels in pre-frail and frail subjects were significantly higher compared to the levels of non-frail subjects.	Compared to pre-frail and non-frail, frail individuals presented * higher levels of Urea (p=0,013), and Creatinine (p=0,004) * insufficient levels of physical activity (p<0.001)	* Depression score was higher in pre-frail and frail, compared to non-frail individuals (p< 0.006)	-
Huang et al., 2020	2	* The plasma VAP-1 levels were significantly different among the 3 subgroups (P=.029; Robust<Pre-frail<Frail), with plasma VAP-1 levels being an independent factor inflluencing the severity of frailty (p=.039) * Older adults who had exhaustion (P=.016) and low grip strentgh (P=.025) tended to have higher plasma VAP-1 levels, with low grip strentgh being the only independent frailty component infl…	Compared to pre-frail and non-frail, frail individuals presented * Higher presence of stroke (41.9%), with stroke being an independent factor inflluencing the severity of frailty (p=0,011) * Lower hemoglobin level (P=.002) Frailty severity was negatively associated with AST (P=.045). In the robust group, a higher percentage of people had hyperlipidemia (75.6%) and had statins implemented (51.2%).	-	-
Lee et al., 2016a	1	-	Compared to non-frail or prefrail, frail individuals had more * more diabetes (P=0.005), and stroke (p=0.004) * more thiazolidinediones use (p=0.028) * lower RBC, Hb, ALT (all p<0,05) * higher log-transformed mean plasma ZAG levels (p=0,028) Non-frail had more: * hyperlipidemia (p=0.004) * statins use (p=0.006)	-	-
Wu et al., 2009	3	* A positive correlation was found between serum hs-CRP value and frailty status, with a Spearman correlation coefficient of 0.24 (p=.03) Advanced frailty state was more likely to occur in subjects with high serum hs-CRP levels (unadjusted regression analyses)	Compared with prefrail and nonfrail, frail elderly subjects had * higher waist–hip ratios * lower serum albumin 8-OHdG and frailty status were positively correlated, with a Spearman correlation coefficient of 0.30 (P<.02). Serum albumin concentrations and frailty status were negatively correlated, with a Spearman correlation coefficient of-0.44 (p<.001).	* Frailty was associated with depression (p=.04; robust<pre-frail<frail in % of depression)	-
Boxer et al., 2008	2	* A higher frailty phenotype score (more impaired) correlated with higher hsCRP level hsCRP level was able to predict frailty status (OR = 1,66, 95% CI = 1,10-2,51) At the lowest hsCRP level, the probability of having no frailty characteristics was 45% but dropped to 30% with an increase to 0.10 mg/dL. * A higher frailty phenotype score (more impaired) correlated with higher IL6 level	* A higher frailty phenotype score (more impaired) correlated with lower vitamin D level Vitamin D level was able to predict frailty status (OR = 0,95, 95% CI = 0,90-0,99) At high levels of vitamin D, such as 70 ng/mL, the probability of not being frail is approximately 70%. If vitamin D levels were to decline to 50 ng/mL, the probability of not being frail would decrease to approximately 40%, an…	-	* Lower hsCRP and IL-6 correlated with intact PTH levels
Inpatients and Institutionalized older adults
Ma et al., 2018	2	Frail subjects had higher levels than non-frail subjects of * IL-6 (p<0.01) * Inflammation index score (p=0.01) Serum IL-6 levels were negatively correlated with both low grip strength (r=-0.19, P=0.03) and slow gait speed (r=-0.18, p=0.04), after adjustments	Compared to pre-frail and non-frail, frail individuals presented * more chronic diseases such as hypertension and ischemic heart disease (all p<0.05) Compared to non-frail, frail individuals had * lower grip strenght (p<0,001) * lower gait speed (p<0,001)	-	-
Fernández-Garrido et al., 2014	1	* There was a significant and positive relationship between the number of fulfilled frailty criteria with neutrophil count (Pearson r = 0.38, R squared = 0.144 p b 0.05) and a significant negative correlation with lymphocyte count (Pearson r = −0.37, R squared = 0.140 p < 0.05) Low physical activity level was significantly associated with higher neutrophil and with lower lymphocyte counts Low gri…	-	-	* No significant correlations were observed between neutrophil or lymphocyte count and each the scales of the geriatric assessment (Tinetti gait and balance, Barthel index, MMSE score, depression, ulcer assessment)
Yang et al., 2018	3	In the non-infected group, participants with frailty had higher levels of * IL-6 * neutrophil In the pneumonia group: * Participants with frailty had higher levels of IL-6 and CRP	In the non-infected group, participants with frailty had significantly * lower Hb, Albumin and Creatinine * had higher levels of PCT In the pneumonia group, participants with frailty had significantly * lower Hb and Albumin * had higher levels of PCT	In the non-infected group: * Participants with frailty were more likely to be unmarried	-
TITLE
Table 2: Main associations between frailty and specific outcomes included in this systematic review
CAPTION
Abbreviations: hs = high sensitive; CRP = C-Reactive Protein; IL = InterLeukine; WBC = White Blood Cells; OR = Odd Ratio; SD = Standard Deviation; TNF = Tumor Necrosis Factor; VAP = Vascular adhesion protein; BMI = Body Mass Index; AST = Aspartate aminotransferase; ALT = Alanine aminotransferase; HDL-C = High-Density Lipoprotein Cholesterol; LDL-C = Low-Density Lipoprotein Cholesterol; TC = Total…
